# Supplementary material for: A qPCR-Based Screening Platform for Exploratory Assessment of Phage Training Outcomes in Enterobacter cloacae and Stenotrophomonas maltophilia
Source: Viruses. 2026 May 29;18(6):624. doi: 10.3390/v18060624 (PMC13307863; doi:10.3390/v18060624)
Supplement: Supplementary file 1 [file viruses-18-00624-s001.zip]

Archive with 2 entries (2 files):
- Table S2. increase in efficiency of infection.csv
- File S1. Phage EC152 characteristics.pdf
