# Supplementary material for: A qPCR-Based Screening Platform for Exploratory Assessment of Phage Training Outcomes in Enterobacter cloacae and Stenotrophomonas maltophilia
Source: Viruses. 2026 May 29;18(6):624. doi: 10.3390/v18060624 (PMC13307863; doi:10.3390/v18060624)
Supplement: Supplementary file 1 [file viruses-18-00624-s001.zip › Table S2. increase in efficiency of infection.csv]

Experiment	scenario	Phage	passage	log 10 Increase in phage quantity	clone	enhancment relative to ancestral phage
1	0	EC152	0	0.4	adapted to the competing phage for five passages	2
1	0	EC152	0	0.4	adapted to the competing phage for ten passages	2
1	0	EC152	0	0.5	adapted to the phage for five passages	2.5
1	0	EC152	0	0.5	adapted to the phage for ten passages	2.5
1	0	EC152	0	0.3	adapted to phage cocktails for five passages	1.5
1	0	EC152	0	0.4	adapted to phage cocktails for ten passages	2
1	0	EC152	0	0.2	ancestral bacteria	1
1	A	EC152	5	1.7	adapted to the competing phage for five passages	8.5
1	A	EC152	5	1.8	adapted to the competing phage for ten passages	9
1	A	EC152	10	1.5	adapted to the competing phage for five passages	7.5
1	A	EC152	10	1.8	adapted to the competing phage for ten passages	9
1	A	EC152	5	1.9	adapted to the phage for five passages	9.5
1	A	EC152	5	1.7	adapted to the phage for ten passages	8.5
1	A	EC152	10	1.6	adapted to the phage for five passages	8
1	A	EC152	10	2.2	adapted to the phage for ten passages	11
1	A	EC152	5	1.7	adapted to phage cocktails for five passages	8.5
1	A	EC152	5	1.9	adapted to phage cocktails for ten passages	9.5
1	A	EC152	10	1.7	adapted to phage cocktails for five passages	8.5
1	A	EC152	10	1.8	adapted to phage cocktails for ten passages	9
1	A	EC152	5	1.8	ancestral bacteria	9
1	A	EC152	10	1.5	ancestral bacteria	7.5
1	B	EC152	5	1.3	adapted to the competing phage for five passages	6.5
1	B	EC152	5	1.9	adapted to the competing phage for ten passages	9.5
1	B	EC152	10	1.8	adapted to the competing phage for five passages	9
1	B	EC152	10	1.7	adapted to the competing phage for ten passages	8.5
1	B	EC152	5	2	adapted to the phage for five passages	10
1	B	EC152	5	1.8	adapted to the phage for ten passages	9
1	B	EC152	10	1.6	adapted to the phage for five passages	8
1	B	EC152	10	1.9	adapted to the phage for ten passages	9.5
1	B	EC152	5	1.5	adapted to phage cocktails for five passages	7.5
1	B	EC152	5	1.8	adapted to phage cocktails for ten passages	9
1	B	EC152	10	1.9	adapted to phage cocktails for five passages	9.5
1	B	EC152	10	1.5	adapted to phage cocktails for ten passages	7.5
1	B	EC152	5	2.1	ancestral bacteria	10.5
1	B	EC152	10	1.9	ancestral bacteria	9.5
1	C	EC152	5	1.7	adapted to the competing phage for five passages	8.5
1	C	EC152	5	1.7	adapted to the competing phage for ten passages	8.5
1	C	EC152	10	1.6	adapted to the competing phage for five passages	8
1	C	EC152	10	1.7	adapted to the competing phage for ten passages	8.5
1	C	EC152	5	1.5	adapted to the phage for five passages	7.5
1	C	EC152	5	1.6	adapted to the phage for ten passages	8
1	C	EC152	10	1.5	adapted to the phage for five passages	7.5
1	C	EC152	10	1.3	adapted to the phage for ten passages	6.5
1	C	EC152	5	1.7	adapted to phage cocktails for five passages	8.5
1	C	EC152	5	1.5	adapted to phage cocktails for ten passages	7.5
1	C	EC152	10	1.5	adapted to phage cocktails for five passages	7.5
1	C	EC152	10	1.1	adapted to phage cocktails for ten passages	5.5
1	C	EC152	5	1.8	ancestral bacteria	9
1	C	EC152	10	2.3	ancestral bacteria	11.5
1	D	EC152	5	2	adapted to the competing phage for five passages	10
1	D	EC152	5	2	adapted to the competing phage for ten passages	10
1	D	EC152	10	2.3	adapted to the competing phage for five passages	11.5
1	D	EC152	10	2.1	adapted to the competing phage for ten passages	10.5
1	D	EC152	5	1.8	adapted to the phage for five passages	9
1	D	EC152	5	1.8	adapted to the phage for ten passages	9
1	D	EC152	10	2.1	adapted to the phage for five passages	10.5
1	D	EC152	10	2.2	adapted to the phage for ten passages	11
1	D	EC152	5	2	adapted to phage cocktails for five passages	10
1	D	EC152	5	1.8	adapted to phage cocktails for ten passages	9
1	D	EC152	10	2.2	adapted to phage cocktails for five passages	11
1	D	EC152	10	2	adapted to phage cocktails for ten passages	10
1	D	EC152	5	1.8	ancestral bacteria	9
1	D	EC152	10	2.5	ancestral bacteria	12.5
2	0	EC152	0	0	adapted to the competing phage for five passages	0
2	0	EC152	0	0.3	adapted to the competing phage for ten passages	0.6
2	0	EC152	0	0.1	adapted to the phage for five passages	0.2
2	0	EC152	0	0.4	adapted to the phage for ten passages	0.8
2	0	EC152	0	0	adapted to phage cocktails for five passages	0
2	0	EC152	0	0.5	adapted to phage cocktails for ten passages	1
2	0	EC152	0	0.5	ancestral bacteria	1
2	A	EC152	5	0.1	adapted to the competing phage for five passages	0.2
2	A	EC152	5	1.5	adapted to the competing phage for ten passages	3
2	A	EC152	10	0	adapted to the competing phage for five passages	0
2	A	EC152	10	0.8	adapted to the competing phage for ten passages	1.6
2	A	EC152	5	1.2	adapted to the phage for five passages	2.4
2	A	EC152	5	1.3	adapted to the phage for ten passages	2.6
2	A	EC152	10	0.5	adapted to the phage for five passages	1
2	A	EC152	10	0.2	adapted to the phage for ten passages	0.4
2	A	EC152	5	0.3	adapted to phage cocktails for five passages	0.6
2	A	EC152	5	1.3	adapted to phage cocktails for ten passages	2.6
2	A	EC152	10	0	adapted to phage cocktails for five passages	0
2	A	EC152	10	0.8	adapted to phage cocktails for ten passages	1.6
2	A	EC152	5	1.3	ancestral bacteria	2.6
2	A	EC152	10	1	ancestral bacteria	2
2	B	EC152	10	0.8	adapted to the competing phage for five passages	1.6
2	B	EC152	10	2.2	adapted to the competing phage for ten passages	4.4
2	B	EC152	5	0	adapted to the competing phage for five passages	0
2	B	EC152	5	0.3	adapted to the competing phage for ten passages	0.6
2	B	EC152	10	2.4	adapted to the phage for five passages	4.8
2	B	EC152	10	2.4	adapted to the phage for ten passages	4.8
2	B	EC152	5	1	adapted to the phage for five passages	2
2	B	EC152	5	0.8	adapted to the phage for ten passages	1.6
2	B	EC152	10	1	adapted to phage cocktails for five passages	2
2	B	EC152	10	2.3	adapted to phage cocktails for ten passages	4.6
2	B	EC152	5	0.1	adapted to phage cocktails for five passages	0.2
2	B	EC152	5	1	adapted to phage cocktails for ten passages	2
2	B	EC152	10	2.1	ancestral bacteria	4.2
2	B	EC152	5	1.1	ancestral bacteria	2.2
2	C	EC152	5	0.5	adapted to the competing phage for five passages	1
2	C	EC152	5	3.1	adapted to the competing phage for ten passages	6.2
2	C	EC152	10	0.7	adapted to the competing phage for five passages	1.4
2	C	EC152	10	0.1	adapted to the competing phage for ten passages	0.2
2	C	EC152	5	0	adapted to the phage for five passages	0
2	C	EC152	5	2.8	adapted to the phage for ten passages	5.6
2	C	EC152	10	3.1	adapted to the phage for five passages	6.2
2	C	EC152	10	3.2	adapted to the phage for ten passages	6.4
2	C	EC152	5	0.9	adapted to phage cocktails for five passages	1.8
2	C	EC152	5	3	adapted to phage cocktails for ten passages	6
2	C	EC152	10	0.9	adapted to phage cocktails for five passages	1.8
2	C	EC152	10	3.2	adapted to phage cocktails for ten passages	6.4
2	C	EC152	5	2.8	ancestral bacteria	5.6
2	C	EC152	10	3.1	ancestral bacteria	6.2
2	D	EC152	10	1.1	adapted to the competing phage for five passages	2.2
2	D	EC152	10	3.2	adapted to the competing phage for ten passages	6.4
2	D	EC152	5	0.7	adapted to the competing phage for five passages	1.4
2	D	EC152	5	2.5	adapted to the competing phage for ten passages	5
2	D	EC152	10	3.1	adapted to the phage for five passages	6.2
2	D	EC152	10	3.1	adapted to the phage for ten passages	6.2
2	D	EC152	5	2.5	adapted to the phage for five passages	5
2	D	EC152	5	2.4	adapted to the phage for ten passages	4.8
2	D	EC152	10	1.4	adapted to phage cocktails for five passages	2.8
2	D	EC152	10	3.5	adapted to phage cocktails for ten passages	7
2	D	EC152	5	0.8	adapted to phage cocktails for five passages	1.6
2	D	EC152	5	2.7	adapted to phage cocktails for ten passages	5.4
2	D	EC152	10	3.6	ancestral bacteria	7.2
2	D	EC152	5	2.5	ancestral bacteria	5
1	0	EC151	0	3.3	adapted to the phage for five passages	1.3
1	0	EC151	0	3.5	adapted to the phage for ten passages	1.3
1	0	EC151	0	2.6	adapted to the phage for five passages	1
1	0	EC151	0	2.5	adapted to the phage for ten passages	1
1	0	EC151	0	3.3	adapted to the competing phage for five passages	1.3
1	0	EC151	0	3.4	adapted to the competing phage for ten passages	1.3
1	0	EC151	0	3	adapted to the competing phage for five passages	1.2
1	0	EC151	0	2.7	adapted to the competing phage for ten passages	1
1	0	EC151	0	3.5	adapted to phage cocktails for five passages	1.3
1	0	EC151	0	3.3	adapted to phage cocktails for ten passages	1.3
1	0	EC151	0	2.5	adapted to phage cocktails for five passages	1
1	0	EC151	0	2.3	adapted to phage cocktails for ten passages	0.9
1	0	EC151	0	2.9	ancestral bacteria	1.1
1	0	EC151	0	2.6	ancestral bacteria	1
1	A	EC151	5	0	adapted to the phage for five passages	0
1	A	EC151	5	0	adapted to the phage for ten passages	0
1	A	EC151	10	2.2	adapted to the phage for five passages	0.8
1	A	EC151	10	2.4	adapted to the phage for ten passages	0.9
1	A	EC151	5	0	adapted to the competing phage for five passages	0
1	A	EC151	5	0.1	adapted to the competing phage for ten passages	0
1	A	EC151	10	2.6	adapted to the competing phage for five passages	1
1	A	EC151	10	2.2	adapted to the competing phage for ten passages	0.8
1	A	EC151	5	0	adapted to phage cocktails for five passages	0
1	A	EC151	5	0	adapted to phage cocktails for ten passages	0
1	A	EC151	10	2.8	adapted to phage cocktails for five passages	1.1
1	A	EC151	10	1.8	adapted to phage cocktails for ten passages	0.7
1	A	EC151	5	0	ancestral bacteria	0
1	A	EC151	10	2.1	ancestral bacteria	0.8
1	B	EC151	5	0.9	adapted to the phage for five passages	0.3
1	B	EC151	5	1.1	adapted to the phage for ten passages	0.4
1	B	EC151	10	0.6	adapted to the phage for five passages	0.2
1	B	EC151	10	0.8	adapted to the phage for ten passages	0.3
1	B	EC151	5	1.1	adapted to the competing phage for five passages	0.4
1	B	EC151	5	1.5	adapted to the competing phage for ten passages	0.6
1	B	EC151	10	0.7	adapted to the competing phage for five passages	0.3
1	B	EC151	10	0.8	adapted to the competing phage for ten passages	0.3
1	B	EC151	5	1	adapted to phage cocktails for five passages	0.4
1	B	EC151	5	1.4	adapted to phage cocktails for ten passages	0.5
1	B	EC151	10	0.9	adapted to phage cocktails for five passages	0.3
1	B	EC151	10	0.5	adapted to phage cocktails for ten passages	0.2
1	B	EC151	5	1	ancestral bacteria	0.4
1	B	EC151	10	0.7	ancestral bacteria	0.3
1	C	EC151	5	2.5	adapted to the phage for five passages	1
1	C	EC151	5	0	adapted to the phage for ten passages	0
1	C	EC151	10	2.9	adapted to the phage for five passages	1.1
1	C	EC151	10	2.9	adapted to the phage for ten passages	1.1
1	C	EC151	5	4.2	adapted to the competing phage for five passages	1.6
1	C	EC151	5	3.9	adapted to the competing phage for ten passages	1.5
1	C	EC151	10	3.3	adapted to the competing phage for five passages	1.3
1	C	EC151	10	3.3	adapted to the competing phage for ten passages	1.3
1	C	EC151	5	0	adapted to phage cocktails for five passages	0
1	C	EC151	5	0	adapted to phage cocktails for ten passages	0
1	C	EC151	10	3.3	adapted to phage cocktails for five passages	1.3
1	C	EC151	10	3.1	adapted to phage cocktails for ten passages	1.2
1	C	EC151	5	1.9	ancestral bacteria	0.7
1	C	EC151	10	2.9	ancestral bacteria	1.1
1	D	EC151	5	1	adapted to the phage for five passages	0.4
1	D	EC151	5	0.5	adapted to the phage for ten passages	0.2
1	D	EC151	10	2.1	adapted to the phage for five passages	0.8
1	D	EC151	10	1.8	adapted to the phage for ten passages	0.7
1	D	EC151	5	1.7	adapted to the competing phage for five passages	0.7
1	D	EC151	5	1.7	adapted to the competing phage for ten passages	0.7
1	D	EC151	10	2.6	adapted to the competing phage for five passages	1
1	D	EC151	10	2.7	adapted to the competing phage for ten passages	1
1	D	EC151	5	1.2	adapted to phage cocktails for five passages	0.5
1	D	EC151	5	0.4	adapted to phage cocktails for ten passages	0.2
1	D	EC151	10	2.6	adapted to phage cocktails for five passages	1
1	D	EC151	10	2.4	adapted to phage cocktails for ten passages	0.9
1	D	EC151	5	0.8	ancestral bacteria	0.3
1	D	EC151	10	1.7	ancestral bacteria	0.7
2	0	EC151	0	1.2	adapted to the phage for five passages	12
2	0	EC151	0	0	adapted to the phage for ten passages	0
2	0	EC151	0	0	adapted to the competing phage for five passages	0
2	0	EC151	0	0	adapted to the competing phage for ten passages	0
2	0	EC151	0	1.2	adapted to phage cocktails for five passages	12
2	0	EC151	0	0.3	adapted to phage cocktails for ten passages	3
2	0	EC151	0	0.1	ancestral bacteria	1
2	A	EC151	5	1.1	adapted to the phage for five passages	11
2	A	EC151	5	0	adapted to the phage for ten passages	0
2	A	EC151	10	1.7	adapted to the phage for five passages	17
2	A	EC151	10	0	adapted to the phage for ten passages	0
2	A	EC151	5	0	adapted to the competing phage for five passages	0
2	A	EC151	5	0	adapted to the competing phage for ten passages	0
2	A	EC151	10	0	adapted to the competing phage for five passages	0
2	A	EC151	10	0	adapted to the competing phage for ten passages	0
2	A	EC151	5	1.1	adapted to phage cocktails for five passages	11
2	A	EC151	5	0	adapted to phage cocktails for ten passages	0
2	A	EC151	10	1.5	adapted to phage cocktails for five passages	15
2	A	EC151	10	0	adapted to phage cocktails for ten passages	0
2	A	EC151	5	0	ancestral bacteria	0
2	A	EC151	10	0	ancestral bacteria	0
2	B	EC151	5	1.1	adapted to the phage for five passages	11
2	B	EC151	5	0.1	adapted to the phage for ten passages	1
2	B	EC151	10	1.7	adapted to the phage for five passages	17
2	B	EC151	10	1.1	adapted to the phage for ten passages	11
2	B	EC151	5	0	adapted to the competing phage for five passages	0
2	B	EC151	5	0	adapted to the competing phage for ten passages	0
2	B	EC151	10	0	adapted to the competing phage for five passages	0
2	B	EC151	10	0	adapted to the competing phage for ten passages	0
2	B	EC151	5	1	adapted to phage cocktails for five passages	10
2	B	EC151	5	0	adapted to phage cocktails for ten passages	0
2	B	EC151	10	1.5	adapted to phage cocktails for five passages	15
2	B	EC151	10	0	adapted to phage cocktails for ten passages	0
2	B	EC151	5	0	ancestral bacteria	0
2	B	EC151	10	0.2	ancestral bacteria	2
2	C	EC151	5	1.1	adapted to the phage for five passages	11
2	C	EC151	5	0	adapted to the phage for ten passages	0
2	C	EC151	10	1.9	adapted to the phage for five passages	19
2	C	EC151	10	0	adapted to the phage for ten passages	0
2	C	EC151	5	0	adapted to the competing phage for five passages	0
2	C	EC151	5	0	adapted to the competing phage for ten passages	0
2	C	EC151	10	0.9	adapted to the competing phage for five passages	9
2	C	EC151	10	0.2	adapted to the competing phage for ten passages	2
2	C	EC151	5	1	adapted to phage cocktails for five passages	10
2	C	EC151	5	0	adapted to phage cocktails for ten passages	0
2	C	EC151	10	1.8	adapted to phage cocktails for five passages	18
2	C	EC151	10	0	adapted to phage cocktails for ten passages	0
2	C	EC151	5	0	ancestral bacteria	0
2	C	EC151	10	0.2	ancestral bacteria	2
2	D	EC151	5	0.7	adapted to the phage for five passages	7
2	D	EC151	5	0.2	adapted to the phage for ten passages	2
2	D	EC151	10	0.7	adapted to the phage for five passages	7
2	D	EC151	10	0	adapted to the phage for ten passages	0
2	D	EC151	5	0	adapted to the competing phage for five passages	0
2	D	EC151	5	0	adapted to the competing phage for ten passages	0
2	D	EC151	10	0	adapted to the competing phage for five passages	0
2	D	EC151	10	0	adapted to the competing phage for ten passages	0
2	D	EC151	5	0.8	adapted to phage cocktails for five passages	8
2	D	EC151	5	0.3	adapted to phage cocktails for ten passages	3
2	D	EC151	10	0.8	adapted to phage cocktails for five passages	8
2	D	EC151	10	0	adapted to phage cocktails for ten passages	0
2	D	EC151	5	0.7	ancestral bacteria	7
2	D	EC151	10	0	ancestral bacteria	0
1	0	StM171	0	1.3	ancestral bacteria	1
1	0	StM171	0	0	adapted to the competing phage for five passages	0
1	0	StM171	0	0	adapted to the competing phage for ten passages	0
1	0	StM171	0	0	adapted to the phage for five passages	0
1	0	StM171	0	0.9	adapted to the phage for ten passages	0.7
1	0	StM171	0	0	adapted to phage cocktails for five passages	0
1	0	StM171	0	0	adapted to phage cocktails for ten passages	0
1	A	StM171	5	0	ancestral bacteria	0
1	A	StM171	10	1.3	ancestral bacteria	1
1	A	StM171	5	0.9	adapted to the competing phage for five passages	0.7
1	A	StM171	5	0.7	adapted to the competing phage for ten passages	0.5
1	A	StM171	10	0.7	adapted to the competing phage for five passages	0.5
1	A	StM171	10	2.2	adapted to the competing phage for ten passages	1.7
1	A	StM171	5	1.1	adapted to the phage for five passages	0.8
1	A	StM171	5	5.9	adapted to the phage for ten passages	4.5
1	A	StM171	10	1.1	adapted to the phage for five passages	0.8
1	A	StM171	10	0.7	adapted to the phage for ten passages	0.5
1	A	StM171	5	0	adapted to phage cocktails for five passages	0
1	A	StM171	5	0	adapted to phage cocktails for ten passages	0
1	A	StM171	10	0	adapted to phage cocktails for five passages	0
1	A	StM171	10	0	adapted to phage cocktails for ten passages	0
1	B	StM171	5	1.3	ancestral bacteria	1
1	B	StM171	10	1.7	ancestral bacteria	1.3
1	B	StM171	5	0.8	adapted to the competing phage for five passages	0.6
1	B	StM171	5	0.4	adapted to the competing phage for ten passages	0.3
1	B	StM171	10	1.1	adapted to the competing phage for five passages	0.8
1	B	StM171	10	0.7	adapted to the competing phage for ten passages	0.5
1	B	StM171	5	0.7	adapted to the phage for five passages	0.5
1	B	StM171	5	5	adapted to the phage for ten passages	3.8
1	B	StM171	10	1.4	adapted to the phage for five passages	1.1
1	B	StM171	10	1.2	adapted to the phage for ten passages	0.9
1	B	StM171	5	0	adapted to phage cocktails for five passages	0
1	B	StM171	5	0	adapted to phage cocktails for ten passages	0
1	B	StM171	10	0	adapted to phage cocktails for five passages	0
1	B	StM171	10	0	adapted to phage cocktails for ten passages	0
1	C	StM171	5	0	ancestral bacteria	0
1	C	StM171	10	0	ancestral bacteria	0
1	C	StM171	5	0	adapted to the competing phage for five passages	0
1	C	StM171	5	0	adapted to the competing phage for ten passages	0
1	C	StM171	10	0	adapted to the competing phage for five passages	0
1	C	StM171	10	0	adapted to the competing phage for ten passages	0
1	C	StM171	5	0	adapted to the phage for five passages	0
1	C	StM171	5	0.8	adapted to the phage for ten passages	0.6
1	C	StM171	10	0	adapted to the phage for five passages	0
1	C	StM171	10	0	adapted to the phage for ten passages	0
1	C	StM171	5	0	adapted to phage cocktails for five passages	0
1	C	StM171	5	0	adapted to phage cocktails for ten passages	0
1	C	StM171	10	0	adapted to phage cocktails for five passages	0
1	C	StM171	10	0	adapted to phage cocktails for ten passages	0
1	D	StM171	5	0	ancestral bacteria	0
1	D	StM171	10	0	ancestral bacteria	0
1	D	StM171	5	0	adapted to the competing phage for five passages	0
1	D	StM171	5	0	adapted to the competing phage for ten passages	0
1	D	StM171	10	0	adapted to the competing phage for five passages	0
1	D	StM171	10	0	adapted to the competing phage for ten passages	0
1	D	StM171	5	0	adapted to the phage for five passages	0
1	D	StM171	5	0.8	adapted to the phage for ten passages	0.6
1	D	StM171	10	0	adapted to the phage for five passages	0
1	D	StM171	10	0	adapted to the phage for ten passages	0
1	D	StM171	5	0	adapted to phage cocktails for five passages	0
1	D	StM171	5	0	adapted to phage cocktails for ten passages	0
1	D	StM171	10	0	adapted to phage cocktails for five passages	0
1	D	StM171	10	0	adapted to phage cocktails for ten passages	0
2	0	StM171	0	0.8	ancestral bacteria	1
2	0	StM171	0	0	adapted to the competing phage for five passages	0
2	0	StM171	0	0	adapted to the competing phage for ten passages	0
2	0	StM171	0	0	adapted to the phage for five passages	0
2	0	StM171	0	0	adapted to the phage for ten passages	0
2	0	StM171	0	0	adapted to phage cocktails for five passages	0
2	0	StM171	0	0	adapted to phage cocktails for ten passages	0
2	A	StM171	5	2	ancestral bacteria	2.5
2	A	StM171	10	0	ancestral bacteria	0
2	A	StM171	5	0	adapted to the competing phage for five passages	0
2	A	StM171	5	0	adapted to the competing phage for ten passages	0
2	A	StM171	10	0	adapted to the competing phage for five passages	0
2	A	StM171	10	0	adapted to the competing phage for ten passages	0
2	A	StM171	5	0	adapted to the phage for five passages	0
2	A	StM171	5	0	adapted to the phage for ten passages	0
2	A	StM171	10	0	adapted to the phage for five passages	0
2	A	StM171	10	0	adapted to the phage for ten passages	0
2	A	StM171	5	0	adapted to phage cocktails for five passages	0
2	A	StM171	5	0	adapted to phage cocktails for ten passages	0
2	A	StM171	10	0	adapted to phage cocktails for five passages	0
2	A	StM171	10	0	adapted to phage cocktails for ten passages	0
2	B	StM171	5	1.2	ancestral bacteria	1.5
2	B	StM171	10	0	ancestral bacteria	0
2	B	StM171	5	0.7	adapted to the competing phage for five passages	0.9
2	B	StM171	5	0	adapted to the competing phage for ten passages	0
2	B	StM171	10	0	adapted to the competing phage for five passages	0
2	B	StM171	10	0	adapted to the competing phage for ten passages	0
2	B	StM171	5	0	adapted to the phage for five passages	0
2	B	StM171	5	0	adapted to the phage for ten passages	0
2	B	StM171	10	0	adapted to the phage for five passages	0
2	B	StM171	10	0	adapted to the phage for ten passages	0
2	B	StM171	5	0.8	adapted to phage cocktails for five passages	1
2	B	StM171	5	0	adapted to phage cocktails for ten passages	0
2	B	StM171	10	0	adapted to phage cocktails for five passages	0
2	B	StM171	10	0	adapted to phage cocktails for ten passages	0
2	C	StM171	10	0	ancestral bacteria	0
2	C	StM171	5	0	ancestral bacteria	0
2	C	StM171	10	0	adapted to the competing phage for five passages	0
2	C	StM171	10	0	adapted to the competing phage for ten passages	0
2	C	StM171	5	0	adapted to the competing phage for five passages	0
2	C	StM171	5	0	adapted to the competing phage for ten passages	0
2	C	StM171	10	0	adapted to the phage for five passages	0
2	C	StM171	10	0	adapted to the phage for ten passages	0
2	C	StM171	5	0	adapted to the phage for five passages	0
2	C	StM171	5	0	adapted to the phage for ten passages	0
2	C	StM171	10	0	adapted to phage cocktails for five passages	0
2	C	StM171	10	0	adapted to phage cocktails for ten passages	0
2	C	StM171	5	0	adapted to phage cocktails for five passages	0
2	C	StM171	5	0	adapted to phage cocktails for ten passages	0
2	D	StM171	5	0	ancestral bacteria	0
2	D	StM171	10	0	ancestral bacteria	0
2	D	StM171	5	0	adapted to the competing phage for five passages	0
2	D	StM171	5	0	adapted to the competing phage for ten passages	0
2	D	StM171	10	0	adapted to the competing phage for five passages	0
2	D	StM171	10	0	adapted to the competing phage for ten passages	0
2	D	StM171	5	0	adapted to the phage for five passages	0
2	D	StM171	5	0	adapted to the phage for ten passages	0
2	D	StM171	10	0	adapted to the phage for five passages	0
2	D	StM171	10	0	adapted to the phage for ten passages	0
2	D	StM171	5	0	adapted to phage cocktails for five passages	0
2	D	StM171	5	0	adapted to phage cocktails for ten passages	0
2	D	StM171	10	0	adapted to phage cocktails for five passages	0
2	D	StM171	10	0	adapted to phage cocktails for ten passages	0
1	0	StenM174	0	0.1	adapted to the phage for five passages	0.1
1	0	StenM174	0	0.1	adapted to the phage for ten passages	0.1
1	0	StenM174	0	0	adapted to the competing phage for five passages	0
1	0	StenM174	0	0	adapted to the competing phage for ten passages	0
1	0	StenM174	0	0	adapted to phage cocktails for five passages	0
1	0	StenM174	0	0	adapted to phage cocktails for ten passages	0
1	0	StenM174	0	1.6	ancestral bacteria	1
1	A	StenM174	5	0	adapted to the phage for five passages	0
1	A	StenM174	5	0	adapted to the phage for ten passages	0
1	A	StenM174	10	0	adapted to the phage for five passages	0
1	A	StenM174	10	0	adapted to the phage for ten passages	0
1	A	StenM174	5	2.2	adapted to the competing phage for five passages	1.4
1	A	StenM174	5	1.6	adapted to the competing phage for ten passages	1
1	A	StenM174	10	0.7	adapted to the competing phage for five passages	0.4
1	A	StenM174	10	0.4	adapted to the competing phage for ten passages	0.3
1	A	StenM174	5	0	adapted to phage cocktails for five passages	0
1	A	StenM174	5	0	adapted to phage cocktails for ten passages	0
1	A	StenM174	10	0	adapted to phage cocktails for five passages	0
1	A	StenM174	10	0	adapted to phage cocktails for ten passages	0
1	A	StenM174	5	2.6	ancestral bacteria	1.6
1	A	StenM174	10	2.1	ancestral bacteria	1.3
1	B	StenM174	5	0	adapted to the phage for five passages	0
1	B	StenM174	5	0	adapted to the phage for ten passages	0
1	B	StenM174	10	0.6	adapted to the phage for five passages	0.4
1	B	StenM174	10	0.4	adapted to the phage for ten passages	0.3
1	B	StenM174	5	2.2	adapted to the competing phage for five passages	1.4
1	B	StenM174	5	1.9	adapted to the competing phage for ten passages	1.2
1	B	StenM174	10	3	adapted to the competing phage for five passages	1.9
1	B	StenM174	10	4	adapted to the competing phage for ten passages	2.5
1	B	StenM174	5	0	adapted to phage cocktails for five passages	0
1	B	StenM174	5	0	adapted to phage cocktails for ten passages	0
1	B	StenM174	10	0.7	adapted to phage cocktails for five passages	0.4
1	B	StenM174	10	0.5	adapted to phage cocktails for ten passages	0.3
1	B	StenM174	5	2.7	ancestral bacteria	1.7
1	B	StenM174	10	3.6	ancestral bacteria	2.3
1	C	StenM174	5	0	adapted to the phage for five passages	0
1	C	StenM174	5	0	adapted to the phage for ten passages	0
1	C	StenM174	10	0	adapted to the phage for five passages	0
1	C	StenM174	10	0	adapted to the phage for ten passages	0
1	C	StenM174	5	0	adapted to the competing phage for five passages	0
1	C	StenM174	5	0.8	adapted to the competing phage for ten passages	0.5
1	C	StenM174	10	0	adapted to the competing phage for five passages	0
1	C	StenM174	10	1.8	adapted to the competing phage for ten passages	1.1
1	C	StenM174	5	0	adapted to phage cocktails for five passages	0
1	C	StenM174	5	0	adapted to phage cocktails for ten passages	0
1	C	StenM174	10	0	adapted to phage cocktails for five passages	0
1	C	StenM174	10	0	adapted to phage cocktails for ten passages	0
1	C	StenM174	5	2.8	ancestral bacteria	1.8
1	C	StenM174	10	3	ancestral bacteria	1.9
1	D	StenM174	5	0	adapted to the phage for five passages	0
1	D	StenM174	5	0	adapted to the phage for ten passages	0
1	D	StenM174	10	0	adapted to the phage for five passages	0
1	D	StenM174	10	0	adapted to the phage for ten passages	0
1	D	StenM174	5	0.9	adapted to the competing phage for five passages	0.6
1	D	StenM174	5	1	adapted to the competing phage for ten passages	0.6
1	D	StenM174	10	1	adapted to the competing phage for five passages	0.6
1	D	StenM174	10	0.6	adapted to the competing phage for ten passages	0.4
1	D	StenM174	5	0	adapted to phage cocktails for five passages	0
1	D	StenM174	5	0	adapted to phage cocktails for ten passages	0
1	D	StenM174	10	0	adapted to phage cocktails for five passages	0
1	D	StenM174	10	0	adapted to phage cocktails for ten passages	0
1	D	StenM174	5	3	ancestral bacteria	1.9
1	D	StenM174	10	3.1	ancestral bacteria	1.9
2	0	StenM174	0	0.8	adapted to the phage for five passages	0.5
2	0	StenM174	0	0.9	adapted to the phage for ten passages	0.6
2	0	StenM174	0	1.1	adapted to the competing phage for five passages	0.7
2	0	StenM174	0	1.1	adapted to the competing phage for ten passages	0.7
2	0	StenM174	0	1	adapted to phage cocktails for five passages	0.7
2	0	StenM174	0	1.2	adapted to phage cocktails for ten passages	0.8
2	0	StenM174	0	1.5	ancestral bacteria	1
2	A	StenM174	5	0	adapted to the phage for five passages	0
2	A	StenM174	5	0	adapted to the phage for ten passages	0
2	A	StenM174	10	0	adapted to the phage for five passages	0
2	A	StenM174	10	0	adapted to the phage for ten passages	0
2	A	StenM174	5	0	adapted to the competing phage for five passages	0
2	A	StenM174	5	0	adapted to the competing phage for ten passages	0
2	A	StenM174	10	0	adapted to the competing phage for five passages	0
2	A	StenM174	10	0.5	adapted to the competing phage for ten passages	0.3
2	A	StenM174	5	0	adapted to phage cocktails for five passages	0
2	A	StenM174	5	0	adapted to phage cocktails for ten passages	0
2	A	StenM174	10	0.5	adapted to phage cocktails for five passages	0.3
2	A	StenM174	10	0	adapted to phage cocktails for ten passages	0
2	A	StenM174	5	2.2	ancestral bacteria	1.5
2	A	StenM174	10	6.1	ancestral bacteria	4.1
2	B	StenM174	5	0	adapted to the phage for five passages	0
2	B	StenM174	5	0	adapted to the phage for ten passages	0
2	B	StenM174	10	0.7	adapted to the phage for five passages	0.5
2	B	StenM174	10	2.8	adapted to the phage for ten passages	1.9
2	B	StenM174	5	0	adapted to the competing phage for five passages	0
2	B	StenM174	5	0	adapted to the competing phage for ten passages	0
2	B	StenM174	10	1	adapted to the competing phage for five passages	0.7
2	B	StenM174	10	1.6	adapted to the competing phage for ten passages	1.1
2	B	StenM174	5	0	adapted to phage cocktails for five passages	0
2	B	StenM174	5	0	adapted to phage cocktails for ten passages	0
2	B	StenM174	10	0.5	adapted to phage cocktails for five passages	0.3
2	B	StenM174	10	2.2	adapted to phage cocktails for ten passages	1.5
2	B	StenM174	5	2.3	ancestral bacteria	1.5
2	B	StenM174	10	1.2	ancestral bacteria	0.8
2	C	StenM174	10	2.1	adapted to the phage for five passages	1.4
2	C	StenM174	10	1.1	adapted to the phage for ten passages	0.7
2	C	StenM174	5	0	adapted to the phage for five passages	0
2	C	StenM174	5	0	adapted to the phage for ten passages	0
2	C	StenM174	10	1.9	adapted to the competing phage for five passages	1.3
2	C	StenM174	10	1.7	adapted to the competing phage for ten passages	1.1
2	C	StenM174	5	0	adapted to the competing phage for five passages	0
2	C	StenM174	5	0	adapted to the competing phage for ten passages	0
2	C	StenM174	10	1.6	adapted to phage cocktails for five passages	1.1
2	C	StenM174	10	1.1	adapted to phage cocktails for ten passages	0.7
2	C	StenM174	5	0	adapted to phage cocktails for five passages	0
2	C	StenM174	5	0	adapted to phage cocktails for ten passages	0
2	C	StenM174	10	6.4	ancestral bacteria	4.3
2	C	StenM174	5	1.7	ancestral bacteria	1.1
2	D	StenM174	5	0	adapted to the phage for five passages	0
2	D	StenM174	5	0	adapted to the phage for ten passages	0
2	D	StenM174	10	1.5	adapted to the phage for five passages	1
2	D	StenM174	10	1.6	adapted to the phage for ten passages	1.1
2	D	StenM174	5	0	adapted to the competing phage for five passages	0
2	D	StenM174	5	0	adapted to the competing phage for ten passages	0
2	D	StenM174	10	1.6	adapted to the competing phage for five passages	1.1
2	D	StenM174	10	2.5	adapted to the competing phage for ten passages	1.7
2	D	StenM174	5	0	adapted to phage cocktails for five passages	0
2	D	StenM174	5	0	adapted to phage cocktails for ten passages	0
2	D	StenM174	10	1.8	adapted to phage cocktails for five passages	1.2
2	D	StenM174	10	1.5	adapted to phage cocktails for ten passages	1
2	D	StenM174	5	3.7	ancestral bacteria	2.5
2	D	StenM174	10	4.7	ancestral bacteria	3.1
